# Supplementary material for: Design and Assessment of Flexible Capacitive Electrodes for Reusable ECG Monitoring: Effects of Sweat and Adapted Front-End Configuration
Source: Sensors (Basel). 2025 Sep 19;25(18):5856. doi: 10.3390/s25185856 (PMC12473565; doi:10.3390/s25185856)
Supplement: Supplementary file 1 [file sensors-25-05856-s001.zip]

Archive with 1 entries (1 files):
- sensors-3841284-supplementary.pdf
